# Supplementary material for: Evaluation of bisulfite kits for DNA methylation profiling in terms of DNA fragmentation and DNA recovery using digital PCR
Source: PLoS One. 2018 Jun 14;13(6):e0199091. doi: 10.1371/journal.pone.0199091 (PMC6002050; doi:10.1371/journal.pone.0199091)
Supplement: S1 Dataset — Fastq files of the sequencing data that were used for the conversion efficiency calculation. (ZIP) [file pone.0199091.s017.zip]

Archive with 97 entries (94 files):
- S1_Dataset/
- S1_Dataset/.DS_Store
- S1_Dataset/._.DS_Store
- S1_Dataset/R1/
- S1_Dataset/R1/.DS_Store
- S1_Dataset/R1/._.DS_Store
- S1_Dataset/R1/._R1_D2_CpGenome_CCP3.fastq
- S1_Dataset/R1/._R1_D2_CpGenome_CFP2.fastq
- S1_Dataset/R1/._R1_D2_EpitectFast_CCP3.fastq
- S1_Dataset/R1/._R1_D2_EpitectFast_CFP2.fastq
- S1_Dataset/R1/._R1_D2_Epitect_CCP3.fastq
- S1_Dataset/R1/._R1_D2_Epitect_CFP2.fastq
- S1_Dataset/R1/._R1_D2_EZGold_CCP3.fastq
- S1_Dataset/R1/._R1_D2_EZGold_CFP2.fastq
- S1_Dataset/R1/._R1_D2_EZLightning_CCP3.fastq
- S1_Dataset/R1/._R1_D2_EZLightning_CFP2.fastq
- S1_Dataset/R1/._R1_D2_Imprint_CCP3.fastq
- S1_Dataset/R1/._R1_D2_Imprint_CFP2.fastq
- S1_Dataset/R1/._R1_D2_innuCONVERT_CCP3.fastq
- S1_Dataset/R1/._R1_D2_innuCONVERT_CFP2.fastq
- S1_Dataset/R1/._R1_D2_MethylEasy_CCP3.fastq
- S1_Dataset/R1/._R1_D2_MethylEasy_CFP2.fastq
- S1_Dataset/R1/._R1_D3_Epitect_CCP3.fastq
- S1_Dataset/R1/._R1_D3_Epitect_CFP2.fastq
- S1_Dataset/R1/._R1_D3_innuCONVERT_CCP3.fastq
- S1_Dataset/R1/._R1_D3_innuCONVERT_CFP2.fastq
- S1_Dataset/R1/._R1_D3_MethylEasy_CCP3.fastq
- S1_Dataset/R1/._R1_D3_MethylEasy_CFP2.fastq
- S1_Dataset/R1/R1_D2_CpGenome_CCP3.fastq
- S1_Dataset/R1/R1_D2_CpGenome_CFP2.fastq
- S1_Dataset/R1/R1_D2_EpitectFast_CCP3.fastq
- S1_Dataset/R1/R1_D2_EpitectFast_CFP2.fastq
- S1_Dataset/R1/R1_D2_Epitect_CCP3.fastq
- S1_Dataset/R1/R1_D2_Epitect_CFP2.fastq
- S1_Dataset/R1/R1_D2_EZGold_CCP3.fastq
- S1_Dataset/R1/R1_D2_EZGold_CFP2.fastq
- S1_Dataset/R1/R1_D2_EZLightning_CCP3.fastq
- S1_Dataset/R1/R1_D2_EZLightning_CFP2.fastq
- S1_Dataset/R1/R1_D2_Imprint_CCP3.fastq
- S1_Dataset/R1/R1_D2_Imprint_CFP2.fastq
- S1_Dataset/R1/R1_D2_innuCONVERT_CCP3.fastq
- S1_Dataset/R1/R1_D2_innuCONVERT_CFP2.fastq
- S1_Dataset/R1/R1_D2_MethylEasy_CCP3.fastq
- S1_Dataset/R1/R1_D2_MethylEasy_CFP2.fastq
- S1_Dataset/R1/R1_D3_Epitect_CCP3.fastq
- S1_Dataset/R1/R1_D3_Epitect_CFP2.fastq
- S1_Dataset/R1/R1_D3_innuCONVERT_CCP3.fastq
- S1_Dataset/R1/R1_D3_innuCONVERT_CFP2.fastq
- S1_Dataset/R1/R1_D3_MethylEasy_CCP3.fastq
- S1_Dataset/R1/R1_D3_MethylEasy_CFP2.fastq
- S1_Dataset/R2/
- S1_Dataset/R2/.DS_Store
- S1_Dataset/R2/._.DS_Store
- S1_Dataset/R2/._R2_D2_CpGenome_CCP3.fastq
- S1_Dataset/R2/._R2_D2_CpGenome_CFP2.fastq
- S1_Dataset/R2/._R2_D2_EpitectFast_CCP3.fastq
- S1_Dataset/R2/._R2_D2_EpitectFast_CFP2.fastq
- S1_Dataset/R2/._R2_D2_Epitect_CCP3.fastq
- S1_Dataset/R2/._R2_D2_Epitect_CFP2.fastq
- S1_Dataset/R2/._R2_D2_EZGold_CCP3.fastq
- S1_Dataset/R2/._R2_D2_EZGold_CFP2.fastq
- S1_Dataset/R2/._R2_D2_EZLightning_CCP3.fastq
- S1_Dataset/R2/._R2_D2_EZLightning_CFP2.fastq
- S1_Dataset/R2/._R2_D2_Imprint_CCP3.fastq
- S1_Dataset/R2/._R2_D2_Imprint_CFP2.fastq
- S1_Dataset/R2/._R2_D2_innuCONVERT_CCP3.fastq
- S1_Dataset/R2/._R2_D2_innuCONVERT_CFP2.fastq
- S1_Dataset/R2/._R2_D2_MethylEasy_CCP3.fastq
- S1_Dataset/R2/._R2_D2_MethylEasy_CFP2.fastq
- S1_Dataset/R2/._R2_D3_Epitect_CCP3.fastq
- S1_Dataset/R2/._R2_D3_Epitect_CFP2.fastq
- S1_Dataset/R2/._R2_D3_innuCONVERT_CCP3.fastq
- S1_Dataset/R2/._R2_D3_innuCONVERT_CFP2.fastq
- S1_Dataset/R2/._R2_D3_MethylEasy_CCP3.fastq
- S1_Dataset/R2/._R2_D3_MethylEasy_CFP2.fastq
- S1_Dataset/R2/R2_D2_CpGenome_CCP3.fastq
- S1_Dataset/R2/R2_D2_CpGenome_CFP2.fastq
- S1_Dataset/R2/R2_D2_EpitectFast_CCP3.fastq
- S1_Dataset/R2/R2_D2_EpitectFast_CFP2.fastq
- S1_Dataset/R2/R2_D2_Epitect_CCP3.fastq
- S1_Dataset/R2/R2_D2_Epitect_CFP2.fastq
- S1_Dataset/R2/R2_D2_EZGold_CCP3.fastq
- S1_Dataset/R2/R2_D2_EZGold_CFP2.fastq
- S1_Dataset/R2/R2_D2_EZLightning_CCP3.fastq
- S1_Dataset/R2/R2_D2_EZLightning_CFP2.fastq
- S1_Dataset/R2/R2_D2_Imprint_CCP3.fastq
- S1_Dataset/R2/R2_D2_Imprint_CFP2.fastq
- S1_Dataset/R2/R2_D2_innuCONVERT_CCP3.fastq
- S1_Dataset/R2/R2_D2_innuCONVERT_CFP2.fastq
- S1_Dataset/R2/R2_D2_MethylEasy_CCP3.fastq
- S1_Dataset/R2/R2_D2_MethylEasy_CFP2.fastq
- S1_Dataset/R2/R2_D3_Epitect_CCP3.fastq
- S1_Dataset/R2/R2_D3_Epitect_CFP2.fastq
- S1_Dataset/R2/R2_D3_innuCONVERT_CCP3.fastq
- S1_Dataset/R2/R2_D3_innuCONVERT_CFP2.fastq
- S1_Dataset/R2/R2_D3_MethylEasy_CCP3.fastq
- S1_Dataset/R2/R2_D3_MethylEasy_CFP2.fastq
